# Supplementary material for: Highly Integrated Elastic Island-Structured Printed Circuit Board with Controlled Young’s Modulus for Stretchable Electronics
Source: Micromachines (Basel). 2020 Jun 25;11(6):617. doi: 10.3390/mi11060617 (PMC7344695; doi:10.3390/mi11060617)
Supplement: Supplementary file 1 [file micromachines-11-00617-s001.zip]

Archive with 6 entries (5 files):
- micromachines-808341-supplementary-for final/
- micromachines-808341-supplementary-for final/micromachines-808341-for final-supplementary.docx
- micromachines-808341-supplementary-for final/Supporting Movie 1.mp4
- micromachines-808341-supplementary-for final/Supporting Movie 2.mp4
- micromachines-808341-supplementary-for final/Supporting Movie 3.avi
- micromachines-808341-supplementary-for final/Supporting Movie 4.avi
